# Supplementary material for: Low-Fidelity, In Situ, Accessible Pediatric Mass Casualty Incident Simulation to Evaluate and Improve Pediatric Readiness
Source: MedEdPORTAL. 2025 Jun 27;21:11538. doi: 10.15766/mep_2374-8265.11538 (PMC12202713; doi:10.15766/mep_2374-8265.11538)
Supplement: Supplementary file 1 — Implementation Guide.docxPediatric Mass Casualty Incident Simulation.docxJumpSTART.docxTrauma Cognitive Aid.docxLayout for In Situ Implementation.docxDigitized Patient Templates for Distribution.docxMaterial Costs.docxPatient Presentations.docxPediatric MCI Simulation Workflow.docxSimulation Data Collection Sheet.docxPostsimulation Survey Questions.docx [file mep_2374-8265.11538-s001.zip]

Archive with 12 entries (12 files):
- F. Digitized Patient Templates for Distribution.docx
- G. Material Costs.docx
- H. Patient Presentations.docx
- I. Pediatric MCI Simulation Workflow.docx
- J. Simulation Data Collection Sheet.docx
- K. Postsimulation Survey Questions.docx
- A. Implementation Guide.docx
- B. Pediatric Mass Casualty Incident Simulation.docx
- C. JumpSTART.docx
- D. Trauma Cognitive Aid.docx
- E. Layout for In Situ Implementation.docx
- _Educational Summary Report_11538.pdf
